# Supplementary material for: Key hepatic signatures of human and mouse nonalcoholic steatohepatitis: A transcriptome–proteome data meta-analysis
Source: Front Endocrinol (Lausanne). 2022 Oct 4;13:934847. doi: 10.3389/fendo.2022.934847 (PMC9576953; doi:10.3389/fendo.2022.934847)
Supplement: Supplementary file 1 [file DataSheet_1.xlsx]

## Sheet: Supplementary Data
	Human Transcriptome											Mouse Transcriptome (C57BL/6)											Mouse Proteome
Gene	GSE33814	GSE37031	GSE48452	GSE49541	GSE61260	GSE63067	GSE66676	GSE126848	MEXP.3291	Dali-Youcef	Freq.Score	GSE35961	GSE43106	GSE52748	GSE94593	GSE137449	GSE148849	GSE145665	GSE120977	GSE119340	GSE93819	Freq.Score	PXD0013423
AASS	0.413138	0.419721	0.687154	NA	NA	NA	NA	0.419554	NA	NA	4	0.668498	NA	NA	NA	NA	0.602138	NA	0.424999	0.376189	NA	4	0.406
AEBP1	3.18764	NA	NA	NA	NA	NA	NA	2.73224	2.66157	NA	3	1.90135	NA	NA	NA	1.92849	2.64747	NA	8.54781	3.65777	NA	5	NA
AKR1B10	8.81131	NA	NA	NA	NA	NA	NA	38.2832	5.65669	2	4	2.7158	NA	NA	NA	2.77276	NA	NA	3.76555	2.36353	3.34985	5	NA
AMDHD1	0.513071	NA	0.633185	NA	0.643338	NA	NA	0.387588	NA	NA	4	0.271883	NA	0.584768	NA	NA	NA	0.458607	0.680561	0.45538	NA	5	0.557
ANXA13	NA	NA	1.90972	NA	NA	NA	NA	2.97681	3.2772	NA	3	5.57206	NA	NA	NA	3.10148	NA	NA	14.2137	4.38274	NA	4	NA
ANXA2	1.78866	NA	NA	NA	NA	NA	NA	3.15277	2.09242	NA	3	9.25767	1.94109	6.73938	NA	18.2	5.54766	NA	12.0094	9.86737	3.87872	8	3.553
BICC1	2.08806	NA	NA	2.91111	NA	NA	NA	2.59873	7.10139	NA	4	15.4759	NA	NA	NA	4.19994	2.74486	NA	20.0556	4.68716	1.90287	6	NA
CCL2	2.13124	NA	NA	NA	NA	NA	NA	2.14454	6.03213	NA	3	2.41747	NA	NA	NA	16.182	5.6396	NA	9.78214	7.6758	24.8422	6	NA
CD24a	2.84	NA	NA	3.70137	NA	NA	NA	4.97772	3.23273	NA	4	15.1122	NA	NA	NA	3.44236	NA	NA	20.9304	4.83873	NA	4	NA
CD52	2.40297	NA	NA	NA	NA	NA	NA	5.04561	1.77694	2	4	2.82464	NA	1.98656	NA	5.62153	1.98051	NA	7.0661	3.72362	6.85341	7	NA
COL1A1	1.87203	NA	1.75825	2.82855	1.78337	NA	NA	5.12733	3.07423	NA	6	9.27833	NA	2.00056	NA	32.5292	5.50936	NA	41.561	35.9834	NA	6	NA
COL1A2	NA	NA	NA	3.28177	NA	NA	NA	4.02767	2.8681	NA	3	16.6509	NA	NA	NA	11.3838	4.45435	NA	20.2395	14.057	8.22004	6	NA
COL3A1	NA	NA	NA	2.25637	NA	NA	NA	3.31104	2.42765	NA	3	6.52516	NA	1.81984	NA	12.501	4.06249	NA	23.1582	19.4133	6.11644	7	NA
CXCL10	NA	NA	NA	NA	NA	NA	NA	14.2359	4.41036	2	3	NA	NA	NA	NA	6.04221	NA	NA	2.09	2.77068	4.47914	4	NA
CXCR4	NA	NA	NA	NA	1.98338	NA	NA	2.50337	4.18681	NA	3	8.63725	NA	NA	NA	8.13158	3.44794	NA	14.6387	3.42609	3.76457	6	NA
CYP1A2	0.183896	NA	NA	0.605759	NA	NA	NA	0.318425	0.389257	NA	4	0.264753	0.696588	0.561562	NA	NA	0.158583	NA	NA	0.422106	NA	5	0.394
DEFB1	2.48212	1.72634	NA	NA	NA	NA	NA	2.81932	4.40067	NA	4	4.96316	NA	2.45425	NA	5.30096	3.49336	NA	5.0471	2.01381	5.11464	7	NA
DKK3	2.1248	NA	NA	2.66898	NA	NA	NA	2.02956	NA	NA	3	6.02073	NA	NA	NA	3.94252	3.05771	NA	7.20841	NA	NA	4	NA
DNAJC12	0.300521	NA	0.636017	NA	0.673912	0.688891	NA	NA	0.443872	NA	5	0.386874	NA	NA	NA	NA	0.454539	0.415801	NA	0.659717	NA	4	NA
DPT	2.76004	NA	NA	2.81746	NA	NA	NA	2.40468	3.11991	NA	4	NA	NA	NA	NA	8.61868	3.88059	NA	17.085	7.62985	2.17954	5	NA
EFEMP1	4.32855	NA	NA	4.27	NA	NA	NA	3.08485	5.38093	NA	4	2.3758	NA	NA	NA	1.74875	NA	NA	3.87092	1.77528	NA	4	NA
EPCAM	4.20083	NA	NA	5.60284	NA	NA	NA	2.8207	13.08	NA	4	23.5123	NA	NA	NA	3.03402	2.51474	NA	28.2565	6.67109	NA	5	NA
EPHA3	1.9713	NA	NA	2.5064	NA	NA	NA	NA	4.94615	NA	3	NA	NA	NA	NA	3.27974	2.75599	NA	6.17595	4.1672	1.89106	5	NA
F2RL1	1.79384	NA	NA	NA	NA	NA	NA	3.30229	NA	2	3	5.20632	NA	NA	NA	12.3284	4.22823	NA	13.8444	5.00842	NA	5	NA
FABP4	1.74958	NA	2.72969	NA	3.99827	NA	NA	NA	8.15545	NA	4	4.03624	NA	2.96269	NA	3.30428	2.79798	NA	3.57785	3.69981	3.3189	7	1.834
FGL1	0.50607	NA	0.660703	NA	0.631376	NA	NA	NA	NA	NA	3	0.428541	NA	NA	NA	NA	0.491115	NA	0.37443	0.562778	NA	4	NA
FITM1	0.384283	NA	NA	0.565708	NA	NA	NA	NA	0.616156	NA	3	0.445629	NA	NA	NA	NA	0.477548	NA	0.36344	NA	0.560595	4	NA
GCAT	0.402735	NA	NA	NA	0.679938	0.665316	NA	NA	NA	NA	3	NA	NA	0.482627	NA	0.585288	0.371585	NA	NA	0.544005	NA	4	0.346
GEM	NA	NA	NA	2.61094	1.83893	NA	NA	NA	4.78691	NA	3	2.26431	NA	NA	NA	2.11355	NA	NA	3.25642	NA	3.08268	4	NA
GNMT	0.167826	0.43993	NA	0.519626	0.544404	NA	NA	0.366565	NA	0.5	6	0.282664	NA	0.696072	NA	0.347637	0.310551	0.495212	0.569789	0.210482	NA	7	0.122
GOLM1	2.51306	NA	1.8485	NA	NA	NA	NA	3.07474	2.14283	NA	4	2.90678	NA	NA	NA	6.34629	2.66092	NA	9.17509	2.68321	2.53286	6	NA
GPAM	0.427216	NA	0.541819	NA	0.606074	NA	0.690749	NA	0.538509	NA	5	NA	NA	NA	NA	0.626723	NA	0.441054	NA	0.620202	0.622863	4	NA
GSN	3.21399	NA	NA	NA	NA	NA	NA	2.10342	1.8162	NA	3	2.71698	NA	NA	NA	4.0882	1.80614	NA	7.92528	3.63965	2.28631	6	1.759
HAL	0.552444	NA	0.555616	NA	0.661496	NA	NA	NA	NA	NA	3	0.212299	0.685055	0.513175	NA	0.50406	0.406928	0.2591	0.59881	0.233892	NA	8	0.237
HKDC1	5.79534	NA	NA	NA	NA	NA	NA	20.3557	3.1303	NA	3	NA	NA	NA	NA	3.16547	1.92316	NA	17.0551	6.26707	NA	4	NA
IGFBP2	0.331369	0.0971538	0.398766	NA	0.311028	0.295782	NA	0.219488	NA	0.5	7	NA	NA	0.49582	NA	NA	0.315022	0.455442	NA	0.189769	NA	4	NA
ISLR	2.06979	NA	NA	NA	NA	NA	NA	2.5375	1.87042	NA	3	2.56329	NA	NA	NA	3.09057	NA	NA	6.54608	3.37863	1.8016	5	NA
JUN	NA	NA	NA	NA	1.85683	NA	NA	3.37932	2.79725	NA	3	2.77705	NA	2.46689	NA	4.66711	NA	NA	2.43144	NA	NA	4	NA
KLHL29	1.90724	NA	NA	2.09073	NA	4.04793	NA	6.50026	NA	NA	4	NA	NA	NA	NA	3.17706	2.0886	NA	8.51079	2.21542	NA	4	NA
KRT19	1.82499	NA	NA	NA	NA	NA	NA	2.30755	2.09186	NA	3	7.03463	NA	NA	NA	1.76831	3.42354	NA	19.2222	5.69827	NA	5	1.818
LDLR	0.323713	0.29396	NA	NA	NA	NA	0.679121	NA	NA	NA	3	NA	NA	NA	NA	NA	0.47002	0.63369	NA	0.416604	0.38424	4	NA
LGALS3	1.72378	NA	NA	NA	NA	NA	NA	3.35778	2.17848	NA	3	24.705	NA	2.53833	NA	37.7463	5.9322	NA	37.5242	9.50825	12.7338	7	7.172
LPL	NA	NA	1.834	NA	1.92784	NA	NA	11.473	NA	2	4	7.17998	NA	NA	NA	15.5309	10.8828	NA	20.1206	5.62763	10.7943	6	NA
LUM	3.34795	NA	NA	2.50024	NA	NA	NA	2.91708	7.17991	NA	4	6.40816	NA	NA	NA	6.03972	1.87385	NA	19.636	5.75237	3.3281	6	2.394
MGP	NA	NA	NA	2.42808	NA	NA	NA	2.40476	5.31439	NA	3	2.98509	NA	NA	NA	NA	NA	NA	5.28901	7.18843	2.16249	4	NA
NNMT	0.648192	NA	0.569603	NA	0.683694	NA	NA	NA	0.51738	NA	4	NA	NA	0.494579	NA	NA	0.377086	NA	0.44577	0.12207	0.332869	5	NA
OAT	0.207224	NA	NA	0.597863	NA	NA	0.660958	NA	0.542476	NA	4	0.672862	NA	NA	NA	NA	0.256769	0.601182	0.609107	0.194848	0.698932	6	0.363
PDE1A	2.27558	NA	NA	NA	NA	NA	NA	2.06549	2.80723	NA	3	4.86838	NA	NA	NA	2.0858	NA	NA	3.64247	2.17578	NA	4	NA
PPM1K	0.529482	0.330305	NA	NA	NA	0.531564	NA	NA	NA	NA	3	0.531384	NA	NA	NA	NA	0.449453	0.549429	0.375077	NA	NA	4	NA
SDS	0.453805	0.307298	0.633195	NA	0.657274	NA	NA	NA	NA	NA	4	0.295142	NA	0.645255	NA	NA	0.606009	NA	NA	0.380366	NA	4	0.339
SERPINE1	NA	NA	NA	NA	NA	NA	NA	6.75496	3.30341	2	3	3.75925	NA	3.96751	NA	12.5004	NA	NA	3.03869	6.11967	NA	5	NA
SLC25A25	0.376759	0.287442	0.56307	NA	NA	0.528482	0.571396	NA	NA	NA	5	NA	NA	NA	0.19697	0.530732	0.233996	NA	0.492336	NA	NA	4	NA
SLC38A2	0.509207	0.412343	0.657711	NA	NA	NA	NA	NA	NA	NA	3	0.484297	NA	NA	NA	0.683618	0.376537	NA	NA	0.398224	NA	4	NA
SMOC2	2.59002	NA	NA	NA	NA	NA	NA	2.3925	2.86744	NA	3	5.82069	NA	NA	NA	3.88476	NA	NA	9.1668	4.51344	NA	4	NA
SPP1	3.77775	NA	2.27743	NA	2.63996	NA	NA	8.00215	6.97119	2	6	6.39281	NA	NA	NA	7.12919	2.36899	NA	27.7899	12.2783	1.88327	6	NA
TAGLN	2.24222	NA	NA	NA	NA	NA	NA	2.12692	1.97834	NA	3	3.32214	NA	NA	NA	5.39328	NA	NA	5.01153	2.78594	2.50254	5	NA
THBS1	NA	NA	NA	2.02512	NA	NA	NA	2.32789	4.42533	NA	3	NA	NA	NA	NA	16.295	3.63557	NA	23.4002	5.81214	NA	4	NA
THBS2	3.15853	NA	NA	3.21816	NA	NA	NA	2.6363	2.91187	NA	4	3.28637	NA	NA	NA	3.8128	2.62039	NA	8.89181	5.20267	2.45666	6	NA
THSD7A	NA	NA	NA	NA	1.70736	NA	NA	3.08063	1.89887	NA	3	NA	NA	NA	NA	3.15461	1.81047	NA	4.06618	2.68748	NA	4	NA
THY1	2.67405	NA	2.07075	NA	1.77001	NA	NA	4.9982	2.1651	NA	5	NA	NA	NA	NA	2.00685	1.73639	NA	4.1033	1.74689	NA	4	NA
TIMD4	0.461267	NA	NA	NA	NA	NA	NA	0.0589646	0.428081	NA	3	0.322799	NA	NA	NA	0.20315	NA	NA	0.070644	0.265808	NA	4	NA
TIMP1	1.85784	NA	NA	NA	NA	NA	NA	2.09187	1.74739	NA	3	4.15939	NA	NA	NA	45.8698	11.3114	NA	59.7462	NA	5.62439	5	NA
TMEM45B	NA	5.05329	NA	NA	NA	NA	NA	3.52536	NA	2	3	2.81369	NA	NA	NA	12.1023	3.09236	NA	NA	8.39264	2.9591	5	NA
UBD	2.76072	NA	NA	NA	NA	NA	NA	18.9636	4.21832	2	4	25.6517	NA	NA	NA	61.9619	7.37364	NA	35.124	24.344	8.02475	6	NA
VCAN	NA	NA	NA	2.26867	NA	NA	NA	2.79473	4.12541	NA	3	NA	NA	NA	NA	21.3089	6.03794	NA	18.3559	14.2057	NA	4	NA
VTCN1	1.89083	NA	NA	NA	NA	NA	NA	2.87938	4.05951	NA	3	NA	NA	NA	NA	2.24528	2.03394	NA	42.4008	3.19063	NA	4	NA
